# Supplementary material for: Drivers of Seasonal Change of Avian Communities in Urban Parks and Cemeteries of Latin America
Source: Animals (Basel). 2024 Dec 10;14(24):3564. doi: 10.3390/ani14243564 (PMC11672830; doi:10.3390/ani14243564)
Supplement: Supplementary file 1 [file animals-14-03564-s001.zip]

Archive with 1 entries (1 files):
- animals-3290145-supplementary.pdf
